# Supplementary material for: Outcome of Children and Adolescents with Recurrent Classical Hodgkin Lymphoma: The Italian Experience
Source: Cancers (Basel). 2022 Mar 13;14(6):1471. doi: 10.3390/cancers14061471 (PMC8946075; doi:10.3390/cancers14061471)
Supplement: Supplementary file 1 [file cancers-14-01471-s001.zip]

Archive with 1 entries (1 files):
- cancers-1614892-supplementary.pdf
